# Supplementary material for: PrestOMIC, an open source application for dissemination of proteomic datasets by individual laboratories
Source: Proteome Sci. 2007 Jun 6;5:8. doi: 10.1186/1477-5956-5-8 (PMC1892544; doi:10.1186/1477-5956-5-8)
Supplement: Additional File 1 — PrestOMIC database schema. This file is a dump of the schema from PostgreSQL and can be read directly back into PostgreSQL or any other relational database application that handles SQL, with some pruning of PostgreSQL-only statements. It can also be viewed in a standard text editor. [file 1477-5956-5-8-S1.sql]

-- ================================================================================
--   postgres SQL DDL Script File
-- ================================================================================


-- ===============================================================================
-- 
--   Generated by:      tedia2sql -- v1.2.12
--                      See http://tedia2sql.tigris.org/AUTHORS.html for tedia2sql author information
-- 
--   Target Database:   postgres
--   Generated at:      Fri Aug 25 13:46:43 2006
--   Input Files:       protein.dia
-- 
-- ================================================================================


-- Generated SQL Constraints Drop statements
-- --------------------------------------------------------------------
--     Target Database:   postgres
--     SQL Generator:     tedia2sql -- v1.2.12
--     Generated at:      Fri Aug 25 13:46:41 2006
--     Input Files:       protein.dia

-- alter table experiment drop constraint experiment_fk_Study_id-- (is implicitly done)
-- alter table spectra_peptide drop constraint spectra_peptide_fk_Experiment_id-- (is implicitly done)
-- alter table protein_quantification drop constraint protein_quantification_fk_Experiment_id-- (is implicitly done)
-- alter table spectra_peptide drop constraint spectra_peptide_fk_Protein_quantification_id-- (is implicitly done)
-- alter table protein_quantification drop constraint protein_quantification_fk_Protein_id-- (is implicitly done)
-- alter table experiment drop constraint experiment_fk_Acq_mass_spec_id-- (is implicitly done)
-- alter table experiment drop constraint experiment_fk_Acq_analytical_column_id-- (is implicitly done)
-- alter table experiment drop constraint experiment_fk_Acq_mobile_phase_a_id-- (is implicitly done)
-- alter table experiment drop constraint experiment_fk_Acq_mobile_phase_b_id-- (is implicitly done)
-- alter table experiment drop constraint experiment_fk_Acq_operator_id-- (is implicitly done)
-- alter table experiment drop constraint experiment_fk_Search_engine_id-- (is implicitly done)
-- alter table experiment drop constraint experiment_fk_Search_proteinbank_id-- (is implicitly done)
-- alter table protein drop constraint protein_fk_Search_proteinbank_id-- (is implicitly done)


-- Generated Permissions Drops
-- --------------------------------------------------------------------
--     Target Database:   postgres
--     SQL Generator:     tedia2sql -- v1.2.12
--     Generated at:      Fri Aug 25 13:46:41 2006
--     Input Files:       protein.dia

revoke all on study from protein ;
revoke all on experiment from protein ;
revoke all on spectra_peptide from protein ;
revoke all on protein_quantification from protein ;
revoke all on protein from protein ;
revoke all on acq_operator from protein ;
revoke all on acq_mass_spec from protein ;
revoke all on acq_analytical_column from protein ;
revoke all on acq_mobile_phase_a from protein ;
revoke all on acq_mobile_phase_b from protein ;
revoke all on search_engine from protein ;
revoke all on search_proteinbank from protein ;


-- Generated SQL View Drop Statements
-- --------------------------------------------------------------------
--     Target Database:   postgres
--     SQL Generator:     tedia2sql -- v1.2.12
--     Generated at:      Fri Aug 25 13:46:41 2006
--     Input Files:       protein.dia


-- Generated SQL Schema Drop statements
-- --------------------------------------------------------------------
--     Target Database:   postgres
--     SQL Generator:     tedia2sql -- v1.2.12
--     Generated at:      Fri Aug 25 13:46:41 2006
--     Input Files:       protein.dia

drop table study cascade ;
drop table experiment cascade ;
drop table spectra_peptide cascade ;
drop table protein_quantification cascade ;
drop table protein cascade ;
drop table acq_operator cascade ;
drop table acq_mass_spec cascade ;
drop table acq_analytical_column cascade ;
drop table acq_mobile_phase_a cascade ;
drop table acq_mobile_phase_b cascade ;
drop table search_engine cascade ;
drop table search_proteinbank cascade ;


-- Generated SQL Schema
-- --------------------------------------------------------------------
--     Target Database:   postgres
--     SQL Generator:     tedia2sql -- v1.2.12
--     Generated at:      Fri Aug 25 13:46:41 2006
--     Input Files:       protein.dia


-- study
create table study (
  id                        serial not null,
  title                     varchar(80),
  description               varchar (80) not null,
  authors                   varchar(80) not null,
  institution               varchar(80) default 'University of British Columbia',
  pubmed_id                 varchar(80),
  constraint pk_Study primary key (id)
) ;

-- experiment
create table experiment (
  id                        serial not null,
  study_id                  integer not null,
  description               varchar (80) not null,
  sample_source             varchar(80) not null,
  class                     varchar(40),
  prep_biochemical_purification varchar(40),
  prep_denaturant           varchar(40),
  prep_digestion_sequence   varchar(40),
  prep_enzyme_source        varchar(40),
  acq_mass_spec_id          integer not null,
  acq_spectrum_acquisition_cycle varchar(40),
  acq_hplc                  varchar(40),
  acq_analytical_column_id  integer,
  acq_pre_column            varchar(40),
  acq_mobile_phase_a_id     integer,
  acq_mobile_phase_b_id     integer,
  acq_gradient              varchar(40),
  acq_operator_id           integer not null,
  acq_date_time             timestamp,
  search_engine_id          integer,
  search_proteinbank_id     integer,
  search_taxonomy           varchar(40),
  search_cleavage_agent     varchar(40),
  search_allowed_missed_cleavages varchar(40),
  search_fixed_modifications varchar(40),
  search_variable_modifications varchar(40),
  search_precursor_ion_mass_tolerance varchar(40),
  search_fragment_ion_mass_tolerance varchar(40),
  search_thresholds         varchar(40),
  constraint pk_Experiment primary key (id)
) ;

-- spectra_peptide
create table spectra_peptide (
  id                        serial not null,
  experiment_id             integer not null,
  protein_quantification_id integer,
  spectra                   text,
  peptide_sequence          varchar(80) not null,
  missed_cleavage           varchar(40),
  observed_m_z              varchar(40),
  observed_charge           varchar(40),
  modifications             varchar(40),
  best_score                real,
  delta_mass                real,
  constraint pk_Spectra_peptide primary key (id)
) ;

-- protein_quantification
create table protein_quantification (
  id                        serial not null,
  experiment_id             integer not null,
  protein_id                integer not null,
  quantification_type       char(1) not null,
  average_quantity          real not null,
  stddev_quant              real,
  validation_status         varchar(40) not null,
  constraint pk_Protein_quantification primary key (id)
) ;

-- protein
create table protein (
  id                        serial not null,
  accession_code            varchar(120) not null,
  description               text,
  sequence                  text not null,
  search_proteinbank_id     integer not null,
  constraint pk_Protein primary key (id)
) ;

-- acq_operator
create table acq_operator (
  id                        serial not null,
  name                      varchar(40) not null,
  constraint pk_Acq_operator primary key (id)
) ;

-- acq_mass_spec
create table acq_mass_spec (
  id                        serial not null,
  name                      varchar(80) not null,
  location                  varchar(80) not null,
  constraint pk_Acq_mass_spec primary key (id)
) ;

-- acq_analytical_column
create table acq_analytical_column (
  id                        serial not null,
  name                      varchar(80) not null,
  constraint pk_Acq_analytical_column primary key (id)
) ;

-- acq_mobile_phase_a
create table acq_mobile_phase_a (
  id                        serial not null,
  name                      varchar(40) not null,
  constraint pk_Acq_mobile_phase_a primary key (id)
) ;

-- acq_mobile_phase_b
create table acq_mobile_phase_b (
  id                        serial not null,
  name                      varchar(40) not null,
  constraint pk_Acq_mobile_phase_b primary key (id)
) ;

-- search_engine
create table search_engine (
  id                        serial not null,
  name                      varchar(40) not null,
  constraint pk_Search_engine primary key (id)
) ;

-- search_proteinbank
create table search_proteinbank (
  id                        serial not null,
  name                      varchar(40) not null,
  url                       varchar(120),
  constraint pk_Search_proteinbank primary key (id)
) ;


-- Generated SQL Views
-- --------------------------------------------------------------------
--     Target Database:   postgres
--     SQL Generator:     tedia2sql -- v1.2.12
--     Generated at:      Fri Aug 25 13:46:41 2006
--     Input Files:       protein.dia


-- Generated Permissions
-- --------------------------------------------------------------------
--     Target Database:   postgres
--     SQL Generator:     tedia2sql -- v1.2.12
--     Generated at:      Fri Aug 25 13:46:41 2006
--     Input Files:       protein.dia

grant all on study to protein ;
grant all on experiment to protein ;
grant all on spectra_peptide to protein ;
grant all on protein_quantification to protein ;
grant all on protein to protein ;
grant all on acq_operator to protein ;
grant all on acq_mass_spec to protein ;
grant all on acq_analytical_column to protein ;
grant all on acq_mobile_phase_a to protein ;
grant all on acq_mobile_phase_b to protein ;
grant all on search_engine to protein ;
grant all on search_proteinbank to protein ;


-- Generated SQL Insert statements
-- --------------------------------------------------------------------
--     Target Database:   postgres
--     SQL Generator:     tedia2sql -- v1.2.12
--     Generated at:      Fri Aug 25 13:46:41 2006
--     Input Files:       protein.dia


-- Generated SQL Constraints
-- --------------------------------------------------------------------
--     Target Database:   postgres
--     SQL Generator:     tedia2sql -- v1.2.12
--     Generated at:      Fri Aug 25 13:46:41 2006
--     Input Files:       protein.dia

alter table experiment add constraint experiment_fk_Study_id
  foreign key (study_id)
  references study (id) on delete cascade ;
alter table spectra_peptide add constraint spectra_peptide_fk_Experiment_id
  foreign key (experiment_id)
  references experiment (id) on delete cascade ;
alter table protein_quantification add constraint protein_quantification_fk_Experiment_id
  foreign key (experiment_id)
  references experiment (id) on delete cascade ;
alter table spectra_peptide add constraint spectra_peptide_fk_Protein_quantification_id
  foreign key (protein_quantification_id)
  references protein_quantification (id)  ;
alter table protein_quantification add constraint protein_quantification_fk_Protein_id
  foreign key (protein_id)
  references protein (id)  ;
alter table experiment add constraint experiment_fk_Acq_mass_spec_id
  foreign key (acq_mass_spec_id)
  references acq_mass_spec (id)  ;
alter table experiment add constraint experiment_fk_Acq_analytical_column_id
  foreign key (acq_analytical_column_id)
  references acq_analytical_column (id)  ;
alter table experiment add constraint experiment_fk_Acq_mobile_phase_a_id
  foreign key (acq_mobile_phase_a_id)
  references acq_mobile_phase_a (id)  ;
alter table experiment add constraint experiment_fk_Acq_mobile_phase_b_id
  foreign key (acq_mobile_phase_b_id)
  references acq_mobile_phase_b (id)  ;
alter table experiment add constraint experiment_fk_Acq_operator_id
  foreign key (acq_operator_id)
  references acq_operator (id)  ;
alter table experiment add constraint experiment_fk_Search_engine_id
  foreign key (search_engine_id)
  references search_engine (id)  ;
alter table experiment add constraint experiment_fk_Search_proteinbank_id
  foreign key (search_proteinbank_id)
  references search_proteinbank (id)  ;
alter table protein add constraint protein_fk_Search_proteinbank_id
  foreign key (search_proteinbank_id)
  references search_proteinbank (id)  ;

grant all on study_id_seq to protein ;
grant all on experiment_id_seq to protein ;
grant all on spectra_peptide_id_seq to protein ;
grant all on protein_quantification_id_seq to protein ;
grant all on protein_id_seq to protein ;
grant all on acq_operator_id_seq to protein ;
grant all on acq_mass_spec_id_seq to protein ;
grant all on acq_analytical_column_id_seq to protein ;
grant all on acq_mobile_phase_a_id_seq to protein ;
grant all on acq_mobile_phase_b_id_seq to protein ;
grant all on search_engine_id_seq to protein ;
grant all on search_proteinbank_id_seq to protein ;
